# Supplementary material for: Not a Benign (Mis)Label: Penicillin Allergy Education for the Nonallergist
Source: MedEdPORTAL. 2024 Sep 27;20:11440. doi: 10.15766/mep_2374-8265.11440 (PMC11427523; doi:10.15766/mep_2374-8265.11440)
Supplement: Supplementary file 1 — PenEd Facilitator Guide.docxPenEd Editable Survey With Answers.docxPenEd PowerPoint.pptxPenEd Student Scripts for Role-Play.docx [file mep_2374-8265.11440-s001.zip]

Archive with 5 entries (5 files):
- B. PenEd Editable Survey With Answers.docx
- C. PenEd PowerPoint.pptx
- A. PenEd Facilitator Guide.docx
- D. PenEd Student Scripts for Role-Play.docx
- _Educational Summary Report_11440.pdf
